# Supplementary material for: Clinical use of SAND battery to evaluate language in patients with Progressive Supranuclear Palsy
Source: PLoS One. 2019 Oct 11;14(10):e0223621. doi: 10.1371/journal.pone.0223621 (PMC6788681; doi:10.1371/journal.pone.0223621)
Supplement: S2 Appendix — (XLSX) [file pone.0223621.s002.xlsx]

## Sheet: Foglio1
PAZIENTE	PSP0HC1MP2	AGE	EDUCATION	NAMING	NAMING1	NAMING2	SENTENCE COMPREHENSION	WORDS COMPREHENSION	WORDS COMPREHENSION1	WORDS COMPREHENSION2	Ripetition of word/non word	Ripetition1	Ripetition2	sentences repetition	sentences repetition1	sentences repetition2	reading	reading1	reading2	semantic association	Connected Speech UI	Connected Speech1	Connected Speech2	Connected Speech3	Connected Speech4	Connected Speech5	Connected Speech6	Connected Speech7	Connected Speech8	writing UI	writing1	writing2	writing3	writing4	writing5	writing6
pz1	0	73	17	14	7	7	7	11	6	5	12	10	2	4	2	2	15	12	2	1	5	52	0.38	0.17	8	0	0	0	0.0384	3	6	2	0.1666	1	0	0
pz2	0	65	5	10	5	5	5	10	3	7	7	6	1	2	1	1	8	6	2	3	5	29	0.344	0.103	3	0	0.03	0.03	0.06	0	8	0.125	0.25	0	0	0.125
pz3	0	64	5	6.5	2.5	4	4	9	3	6	9	3	6	4	3	1	12	11	1	2	3	20	0.3	0.2	3	0	0	0	0	2	6	0.16	0.166	1	0	0
pz4	0	69	17	13	6	7	8	11	5	6	7	6	1	6	3	3	16	12	4	4	6	87	0.298	0.172	7	0.285	0.022	0	0.011	6	22	0.454	0.227	1	4	0
pz5	0	64	3	13	7	6	4	12	6	6	7	4	3	2	1	1	5	5	0	2	4	75	0.28	0.13	8	0.125	0.05	0.01	0.08	3	20	0.2	0.25	0	5	0.15
pz6	0	76	8	5	4	1	5	11	6	5	6	6	0	3	1	2	12	11	3	2	5	32	0.28	0.15	3	0	0.03	0	0.06
pz7	0	79	18	11	5	6	6	11	6	5	0	0	0	0	0	0	11	7	4	4
pz8	0	84	5	10	4	6	8	12	6	6	5	5	0	4	3	1	16	12	4	3	4	72	0.26	0.13	6	0.66	0.01	0	0	3	4	1	0	0	1	0
pz9	0	69	14	14	7	7	8	12	6	6	6	6	4	6	3	3	12	8	3	4	0	9	0.33	0.33	0	0	0	0	0	4	18	0.27	0.111	0	0	0.22
pz10	0	73	15	10	5	5	4	10	4	6	5	4	1	0	0	0	6	5	1	2	1	78	0.19	0.07	4	0	0.05	0.02	0.06	1	4	0.25	0	1	1	0
pz11	0	52	8	12	6	6	8	12	6	6	8	5	3	5	2	3	16	12	4	4	6	35	0.4	0.14	5	0	0.02	0	0	5	11	0.454	0.27	1	0	0
pz12	0	69	3	14	7	7	8	12	6	6	8	6	2	3	1	2	14	10	4	1	7	112	0.27	0.19	18	0.11	3	0	0	5	15	0.2		2		0
pz13	0	63	11	10	3	7	7	11	6	5	8	6	2	1	1	0	16	12	4	3	4	52	0.26	0.17	7	0.142	0	0.019	0.019	5	15	0.266	0.266	1	0	0
pz14	0	69	17	9	5	4	4	11	6	5	7	6	1	3	2	1	15	11	4	2	8	93	0.311	0.139	4	1.5	0.33	0	0.021	3	4	2	0	0	0	0
pz15	0	70	8	7	2	5	8	8	3	5	5	5	0	5	3	2	16	12	4	3	4	62	0.25	0.096	7	0.14	0.03	0.016	0	2	4	0.5	0	0	0	0
pz16	0	68	7	7	3	4	7	12	6	6	7	5	2	1	1	0	9	9	0	2	4	42	0.214	0.14	3	1	0.11	0	0.023	4	17	0.23	0.176	0.33	1	0.058
pz17	0	82	2	13	6	7	8	12	6	6	5	5	0	2	1	1	14	10	4	2	1	26	0.384	0.153	4	0	0	0	0.038	4	10	0.3		1		0
pz18	0	73	13	10	6	4	7	9	5	4	8	6	2	5	2	3	15	11	4	3	6	74	0.27	0.2	10	0.3	0.04	0	0.02
pz19	0	77	13	13	7	6	6	12	6	6	4	4	0	1	1	0	15	12	3	2	7	50	0.32	0.14	6	0	0.04	0.06	0	0	0	0	0	0	0	0
pz20	0	62	11	11	6	5	6	10	6	4	5	5	0	1	1	0	15	12	3	2	3	24	0.083	0.208	5	0	0.041	0	0.041	2	2	1	0	0	2	0
pz21	0	70	5	14	7	7	8	12	6	6	6	6	0	3	2	1	15	11	4	3	6	49	0.3	0.16	7	0	0.08	0	0	1	8	0.25	0.25	1	0	0
pz22	0	58	8	11.5	7	4.5	6	10	5	5	7	5	2	2	1	1	13	10	3	2	5	5	0.24	0.18	10	0.1	0	0.01	0.01	5	13	0.23	0.384	0.75	0	0.076
pz23	0	66	13	7	2	5	6	9	4	5	4	4	0	1	1	0	12	10	1	2	1	47	0.27	0.12	4	0.25	0.08	0.04	0.02
pz24	0	60	10	11	7	4	8	11	6	5	2	0	2	1	0	1				1	3	48	0.312	0.125	3	0	0	0.02	0.02
pz25	0	73	11	13	7	6	8	12	6	6	10	6	4	2	1	1	16	12	4	3	8	84	0.27	0.17	8	0.875	0	0.023	0.011	4	19	0.21		0.666		1
pz26	0	75	8	10.5	3.5	7	6	11	6	5	6	6	0	3	2	1	14	10	4	4		42	0.38	0.19	8	0	0	0	0	6	23	5
pz27	0	71	16	12	6	6	5	7	3	4	5	5	0	4	1	1	14	12	3	2	3	84	0.27	0.16	4	1.75	0.07	0.04	0.011	0	6	0.5		0		0
pz28	0	70	17	8	4	4	6	11	5	6	9	6	3	2	1	1	16	12	4	1	3	40	0.325	0.175	6	0	0	0	0	3	0.285	0.285	0.285	1	0	0
pz29	0	73	11	14	7	7	8	12	6	6	8	6	2	4	2	2	16	12	4	4		83	0.24	0.192	10	0.4	0.012	0	0.012	6	15	0.266		1		0
pz30	0	73	12	12	5	7	8	11	6	5	9	5	2	3	2	1	16	12	4	1	7	98	0.301	0.107	8	0	0.172	0	0.075	5	13	4	0.23	1	0	0
pz31	0	70	8	12	7	5	4	11	6	5	4	4	0	1	1	0	8	7	1	2	2	41	0.21	0.19	7	0	0.048	0	0.02	3	8	0.25		0		0
pz32	0	79	5	5	0	5	7	8	5	3	6	6	0	1	1	0	13	10	3	0
pz33	0	64	4	12	6	6																								2	8	0.25	0.25	1	0	0
pz34	0	76	13	8	3	5	5	7	3	4	4	2	2	2	1	1	12	8	4	0	3	50	0.24	0.18	7	0	0.08	0	0.04	2	19	0.157	0.263	0.66	0	0
pz35	0	78	5	7	3	4	5	6	2	4	7	6	1	2	1	1	7	5	2	2	1	35	0.31	0.2	6	0	0	0	0	5	11	0.363	0.272	1	7	0
pz36	0	68	13	8	2	6	7	8	4	4	8	6	2	3	2	1	11	9	2	2	4	73	0.23	0.17	8	0.5	0.05	0.01	0	3	17	0.235	0.176	1	0	0
pz37	0	76	5	12	6	7	5	9	3	6	8	6	2	3	2	1	8	6	2	4	6	75	0.266	0.186	4	2	0	0	0.04
pz38	0	71	5	4	2	2	8	10	6	4	2	1	1	1	0	1	0	0	0	4										2	6	0.333	0.166	1	0	0
pz39	0	80	5	8	4	4	5	8	5	3	5	5	0	1	1	0	7	6	1	0	1	15	0.153	0	0	0	0	0	0
pz40	0	66	5	8	2	6	7	8	5	3	2	2	0	2	1	1	8	5	3	3	0	0								4	14	0.35		1		0
pz41	0	79	17	9	4	5	4	8	4	4	7	6	1	4	1	2	3	3	0	2	4	47	0.27	0.21	6	0.33	0.04	0	0	4	15	0.33	0.2	1	0	0
pz42	0	76	10	5	3	2	2	5	3	2	5	2	3	2	1	1	4	3	1	0	0	35	0.17	0.14	3	0	0.11	0	0.02	0	1	1	0	0	0	0
pz43	0	71	0	6	1	5	6	8	4	4	7	6	1	1	1	0	0	0	0	2	2	43	0.25	0.18	8	0	0	0	0.02
pz44	0	76	5	3	2	1	6	11	6	5	5			2	1	2	0			3										2	2	1	0	0	0	0
pz45	0	61	16	12.5	6.5	6	8	12	6	6	9	6	3	5	3	2	16	12	4	4	3	37	0.37	0.135	6	0	0.081	0	0	2	3	0.66	0	0	0	0
pz46	0	65	23	8.5	6.5	2	8	11	5	6	8	6	2	5	3	2	16	12	4	4	4	39	0.307	0.179	0	0	0	0	0.051	5	20	0.3	0.15	1	1	0
pz47	0	73	17	6	4	2	8	12	6	6	9	6	3	5	2	3	15	12	3	4	5	43	0.279	0.139	4	0.25	0	0	0.023	0	0	0	0	0	0	0
pz48	0	72	5	10	5	5	6	10	5	5	6	6	0	5	4	1	14	10	4	3	6	51	0.254	0.156	6	0	0	0	0.078	1	7	0.428	0.285	1	1	0
pz49	0	72	8	10	4	6	8	12	6	6	6	6	0	6	3	3	16	12	4	2	3	76	0.26	0.17	7	0	0.171	0	0.026	5	13	0.15	0.307	0	0	0
pz50	0	64	15	14	7	7	8	12	6	6	9	6	3	3	2	1	16	12	4	4	5	69	0.26	0.159	9	0.33	0.43	0.014	0.057	6	13	0.307	0.23	1	0	0
pz51	0	72	5	6	2	4	7	8	3	5	4	4	0	1	1	0	14	10	4	3	2	25	0.24	0.24	2	0	0	0	0.12	3	10	0.3	0.3	1	3	0.1
pz52	1	60	17	14	7	7	8	12	6	6	10	6	4	5	3	2	16	12	4	4	6	127	0.244	0.181	13	0.692	0	0	0	6	34	0.323	0.235	1	0	0
pz53	1	62	17	14	7	7	8	12	6	6	10	6	4	6	3	3	16	12	4	4	7	123	0.292	0.246	14	0.285	0	0	0	6	10	0.3	0.4	1	0	0
pz54	1	72	8	13	6	7	8	12	6	6	10	6	4	6	3	3	14	10	4	4	3	113	0.318	0.168	14	0.071	0.026	0	0.008	6	18	0.222	0.277	1	0	0
pz55	1	92	17	13	6	7	8	12	6	6	9	6	3	6	3	3	16	12	4	4	3	76	0.25	0.157	11	0	0.026	0	0	6	11	0.27	0.36	1	0	0
pz56	1	78	17	14	7	7	8	12	6	6	10	6	4	6	3	3	16	12	4	4	6	121	0.264	0.181	15	0	0.165	0	0	4	36	0.22	0.138	1	1	0
pz57	1	84	17	14	7	7	8	12	6	6	7	5	2	4	2	2	16	12	4	3	7	134	0.216	0.194	16	0.5	0.44	0	0	6	18	0.21	0.21	1	0	0
pz58	1	65	19	14	7	7	8	11	6	5	10	6	4	6	3	3	16	12	4	3	7	55	0.218	0.2	7	0.857	0	0	0	6	33	0.272	0.181	1	0	0
pz59	1	90	8	10.5	6.5	4	8	8	3	5	8	6	2	5	3	2	16	12	4	3	5	111	0.234	0.171	13	0.461	0	0	0	6	37	0.135	0.135	1	3	0
pz60	1	72	8	14	7	7	7	12	6	6	8	6	2	4	2	2	16	12	4	4	7	81	0.271	0.135	9	0.555	0	0	0.012	6	26	0.23	0.23	1	1	0
pz61	1	66	8	14	7	7	8	12	6	6	8	6	2	4	2	2	16	12	4	4	8	41	0.341	0.17	6	0.166	0	0	0	3	10	0.3	0.3	1	0	0
pz62	1	61	8	14	7	7	8	12	6	6	8	6	2	5	3	2	15	11	4	4	4	45	0.33	0.155	6	0.166	0	0	0	5	19	0.26	0.315	1	0	0
pz63	1	75	5	14	7	7	8	12	6	6	6	6	0	4	3	1	14	11	3	2	6	64	0.312	0.171	10	0.41	0.015	0	0	6	16	0.187	0.25	1	0	0
pz64	1	67	5	13	6	7	8	11	6	5	8	6	2	3	2	1	16	12	4	4	7	48	0.291	0.208	7	0.285	0	0	0	6	20	0.25	0.25	1	0	0
pz65	1	80	2	11	6	5	7	12	6	6	5	5	0	2	1	1	5	5	0	2	2	33	0.363	0.06	1	0	0	0	0	6	14	0.214	0.285	0.75	3	0
pz66	1	73	5	14	7	7	5	12	6	6	6	6	0	5	3	2	16	12	4	3	4	55	0.65	0.05	1	0	0	0	0	5	19	0.21	0.26	1	2	0
pz67	1	66	5	10	6	4	5	12	6	6	9	6	3	3	1	2	16	12	4	2	3	46	0.34	0.19	9	0	0	0	0	4	15	0.2	0.26	1	0	0
pz68	1	66	8	10	6	4	8	11	5	6	9	6	3	6	3	3	15	12	3	1	4	89	0.247	0.168	10	0.6	0	0	0	5	12	0.25	0.25	1	0	0
pz69	1	61	13	12	7	5	8	11	6	5	9	6	3	5	3	2	15	12	3	3	8	90	0.28	0.2	18	0.27	0	0	0	5	24	0.33	0.16	1	0	0
pz70	1	62	12	14	7	7	8	12	6	6	10	6	4	4	2	2	15	12	3	4	5	127	0.283	0.118	13	0.69	0	0	0	6	28	0.21	0.17	1	0	0
pz71	1	60	5	7	4	3	7	10	6	4	9	6	3	3	1	2	13	9	4	2	5	73	0.26	0.17	13	0	0	0	0	5	23	0.17	0.21	0.8	1	0
pz72	1	63	7	9	4	5	8	11	6	5	9	6	3	5	3	2	15	11	4	2	5	83	0.3	0.2	16	0	0.01	0	0	5	14	0.28	0.21	1	2	0
pz73	1	84	8	12	5	7	7	12	6	6	7	6	1	4	2	2	16	12	4	1	7	110	0.21	0.19	22	0.22	0	0	0	1	26	0.11	0.23	0.16	1	0
pz74	1	71	14	13	7	6	8	12	6	6	9	6	3	6	3	3	16	12	4	3	3	111	0.23	0.22	24	0.2	0	0	0	5	26	0.19	0.26	1	0	0
pz75	1	71	15	13	7	6	7	12	6	6	10	6	4	4	2	2	16	12	4	3	7	114	0.298	0.14	9	0.66	0	0	0	5	15	0.33	0.26	1	0	0
pz76	1	61	8	14	7	7	8	12	6	6	9	6	3	5	3	2	16	12	4	4	7	145	0.3	0.15	21	0	0	0	0	6	36	0.25	0.33	0.58	0	0
pz77	1	61	19	14	7	7	8	12	6	6	10	6	4	5	3	2	16	12	4	4	4	73	0.27	0.136	10	0	0	0	0	6	10	0.4	0.4	0.5	0	0
pz78	1	63	13	14	7	7	8	12	6		8	6	2	5	3	2	13	10	3	4	5	85	0.317	0.094	9	0	0	0	0	5	17	0.23	0.17	1	1	0
pz79	1	62	13	12	5	7	8	12	6	6	6	5	1	5	3	3	16	12	4	4	5	87	0.298	0.16	8	2	0	0	0.011	4	24	0.16	0.25	0.33	0	0
pz80	1	77	5	13	7	6	7	11	6	5	8	6	2	6	3	3	16	12	4	2	5	75	0.293	0.106	9	0	0	0	0.013	6	14	0.214	0.285	0.75	2	0
pz81	1	66	5	13	7	6	8	11	6	5	8	6	2	3	1	2	13	10	3	4	8	41	0.39	0.195	9	0.11	1	0	0	5	12	0.33	0.25	0.66	1	0
pz82	2	63	17	14	7	7	6	12	6	6	10	6	4	5	2	3	15	12	3	3	6	114	0.27	0.14	12	0.41	0.008	0	0	5	22	0.363	0.272	0.6	1	0.136
pz83	2	66	20	14	7	7	8	12	6	6	6	6	0	6	3	3	16	12	4	2	7	134	0.32	0.14	16	0.31	0.014	0	0	4	20	0.35	0.25	0.8	1	0
pz84	2	66	8	9	3	6	8	11	6	5	9	6	3	2	1	1	16	12	4	4	3	48	0.2	0.18	5	0.8	0.041	0	0.041	5	23	0.304	0.217	1	2	0
pz85	2	70	13	13	7	6	8	12	6	6	6	4	2	2	1	1	14	11	3	2	3	105	0.17	0.13	4	0.5	0	0	0.019	5	39	0.282	0.23	1	1	0
pz86	2	70	13	13	7	6	8	12	6	6	6	6	0	3	1	2	14	10	4	4	8	136	0.22	0.11	14	0.14	0.07	0.007	0.007	5	17	0.352	0.235	0.75	0	0
pz87	2	72	17	12	6	6	8	12	6	6	7	6	1	5	2	3	16	12	4	2	8	82	0.26	0.14	6	1	0.024	0.024	0.024	2	43	0.139	0.116	1	0	0
pz88	2	72	13	14	7	7	8	12	6	6	9	6	3	6	3	3	14	11	3	3	7	217	0.26	0.1	15	0.46	0.046	0.051	0.013	1	13	0.23	0.076	1	0	0
pz89	2	67	5	14	7	7	8	12	6	6	6	6	0	6	3	3	16	12	4	4	8	167	0.29	0.14	21	0.04	0	0.017	0	4	4	0.5	0.5	0	2	0
pz90	2	64	13	13	7	6	8	12	6	6	9	6	3	5	3	2	14	11	3	4	8	205	0.19	0.19	21	0.38	0.03	0	0	1	8	0.125	0.25	1	0	0
pz91	2	64	19	14	7	7	8	12	6	6	9	6	3	3	1	2	16	12	4	4	7	104	0.21	0.11	10	0.3	0	0	0	3	24	0.333	0.208	1	0	0
pz92	2	74	10	6	1	5	6	7	3	4	6	6	0	2	1	1	13	11	2	2	2	64	0.17	0.18	8	0	0.04	0	0.01	2	12	0.25	0.166	1	0	0
pz93	2	61	18	13	7	6	8	12	6	6	8	6	2	4	2	2	14	10	4	4	7	199	0.23	0.1	18	0.11	0.07	0.02	0.005	5	50	0.18	0.18	0.8	0	0.04
pz94	2	76	13	14	7	7	8	12	6	6	8	6	2	6	3	3	16	12	4	3	7	170	0.27	0.12	13	0.53	0.029	0	0.005	5	28	0.321	0.25	1	0	0
pz95	2	70	13	12	6	6	8	12	6	6	5	4	1	2	1	1	15	12	3	3	2	45	0.31	0.11	5	0.2	0	0	0	2	19	0.263	0.21	1	0	0
pz96	2	64	5	11	5	6	8	12	6	6	8	6	2	3	2	1	15	11	4	3	6	74	0.28	0.2	9	0.44	0.013	0	0	3	6	0.333	0.333	0.5	2	0
pz97	2	64	10	14	7	7	8	12	6	6	9	6	3	5	2	3	15	11	4	3	4	55	0.23	0.14	7	0	0.072	0	0	2	14	0.5	0.142	0.5	0	0
pz98	2	71	8	10	4	6	7	12	6	6	10	6	4	5	2	3	16	12	4	3	4	84	0.22	0.11	8	0.375	0.011	0	0.011	4	10	0.3	0.2	1	1	0
pz99	2	64	8	14	7	7	8	11	6	5	9	6	3	4	2	2	16	12	4	4	3	133	0.19	0.21	14	0.214	0.052	0.015	0.022	5	12	0.25	0.33	0.75	1	0
pz100	2	68	5	8	5	3	3	6	3	3	9	6	3	0	0	0	10	8	2	2	3	57	0.26	0.22	6	0	0.105	0	0.105	1	4	0.25	0.5	1	1	0
pz101	2	65	13	13	6	7	8	12	6	6	10	6	4	6	3	3	16	12	4	3	8	91	0.241	0.164	11	0.454	0.01	0	0	5	12	0.25	0.333	0.75	0	0
pz102	2	73	18	14	7	7	8	12	6	6	9	6	3	6	3	3	16	12	12	4	7	94	0.297	0.159	11	0.272	0	0	0	6	15	0.266	0.266	1	0	0
pz103	2	64	8	14	7	7	8	12	6	6	8	6	2	4	3	1	15	11	4	4	4	90	0.3	0.144	7	0.285	0	0	0	6	40	0.35	0.275	1	0	0
pz104	2	67	18	13	5.5	6.5	8	12	6	6	7	6	1	4	2	2	15	12	3	3	7	118	0.228	0.144	13	0.307	0	0	0	4	26	0.384	0.153	1	1	0
pz105	2	86	5	13	7	6	7	12	6	6	7	6	1	5	3	2	15	11	4	4	5	75	0.28	0.17	0	0	0.01	0	0.04	6	49	0.16	0.12	1	1	0
pz106	2	75	8	10	4	6	7	10	5	5	7	6	1	1	1	0	14	10	3	2	3	49	0.36	0.204	6	0.33	0	0	0.061	1	7	0.285	0.285	0	1	0.285
pz107	2	67	3	12	5	7	8	11	5	6	8	6	2	4	1	3	10	8	2	4	4	81	0.246	0.086	8	0.375	0.037	0	0	3	9	0.222	0.222	1	2	0
pz108	2	64	8	14	7	7	8	12	6	6	9	6	3	6	3	3	16	12	4	4	8	83	0.253	0.12	10	0.2	0	0	0	5	15	0.266	0.2	0.75	0	0
pz109	2	85	8	12	7	7	8	12	6	6	10	6	4	6	3	3	16	12	4	4	5	43	0.302	0.186	8	0.25	0	0	0	6	13	0.307	0.307	1	0	0
